# Supplementary material for: Tumor immune cell clustering and its association with survival in African American women with ovarian cancer
Source: PLoS Comput Biol. 2022 Mar 2;18(3):e1009900. doi: 10.1371/journal.pcbi.1009900 (PMC8920290; doi:10.1371/journal.pcbi.1009900)
Supplement: S1 Table — Summary of the demographics of the African American women with EOC in AACES included in the study. (XLSX) [file pcbi.1009900.s006.xlsx]

## Sheet: Sheet1
S1 Table: Summary of the demographics of the African American women with EOC in AACES included in the study.
	Overall	ROI	TMA
	N=160	N=93	N=94
Age of Diagnosis	59.7 [53.0;67.0]	58.2 [52.0;63.25]	61.2 [54.0,69.0]
Histology
Endometrioid	7 (4.4%)	6 (6.5%)	3 (3.2%)
Serous	153 (95.6%)	87 (93.5%)	91 (96.8%)
Vital Status
Deceased	105 (65.6%)	56 (60.2%)	64 (68.1%)
Alive	55 (34.4%)	37 (39.8%)	30 (31.9%)
Time to last follow up	1626 [874;2316]	1808 [986;2469]	1525 [770,2217]
Stage
Distant	120 (75.0%)	64 (68.8%)	74 (78.7%)
Localized	19 (11.9%)	13(14.0%)	11 (11.7%)
Regional	19 (11.9%)	16 (17.2%)	7 (7.4%)
